# Supplementary material for: A high-throughput multiparameter screen for accelerated development and optimization of soluble genetically encoded fluorescent biosensors
Source: Nat Commun. 2022 May 25;13:2919. doi: 10.1038/s41467-022-30685-x (PMC9133083; doi:10.1038/s41467-022-30685-x)
Supplement: Supplementary file 4 — Source Data [file 41467_2022_30685_MOESM4_ESM.xlsx]

## Sheet: Figure 1C
Lactate:Pyruvate	NAD+/NADH	mean lifetime (ns)	SD	n
1	3813.78	1.595	0.0083666	6
3	1271.26	1.58833	0.00983192	6
10	381.378	1.6	0.02	6
30	127.126	1.69	0.0334664	6
100	38.1378	1.98833	0.106097	6
300	12.7126	2.26333	0.0150555	6
1000	3.81378	2.25667	0.0121106	6

## Sheet: Figure 3D
# photons in ROI	ΔLifetime (ns)
20157.8	0.122307
1280.83	0.0276026
4484	-0.0871691
12645.3	-0.040156
4186.33	0.0206117
45536	-0.0263566
9184.83	0.0300151
6580.83	-0.0380895
14046.3	0.0261978
10408.8	-0.0237168
718.5	-0.0250912
3979.17	NaN
16627.2	0.0125801
9947.5	-0.0535894
9962.5	0.0179082
7408.33	-0.0140005
10238	-0.00675738
12704	0.0147263
6974.83	-0.0871913
39683	-0.0126991
12900.5	-0.0472116
8008.33	0.0135822
4704.33	-0.0523636
5422.5	0.0235321
6431	0.0189139
7945	0.0140826
12957.2	0.0350368
9830.5	0.00930395
12227	0.025679
6634.5	0.0371383
8348.83	-0.00212508
6704.17	0.0258334
15058	0.0108318
13867.7	0.00550436
13180.8	0.0160923
10913.3	0.0210472
2786.33	-0.00415689
26583.3	0.322568
7208.67	0.00332198
10029.2	0.0459354
14279.8	0.0347602
8449	-0.0477509
1499.17	0.0061544
8327.67	-0.056138
5794	-0.0238886
20444.8	0.0329495
8431.17	-0.0136537
1479.5	NaN
7417.83	0.0532787
1767.5	0.0182887
4615.67	-0.00376732
15686.2	-0.0370463
10103.8	0.00234488
11292.2	-0.014538
14606.3	0.0265556
16483	0.0270565
2575.17	-0.0291049
5472	0.0441383
6274	0.0219968
5878.5	-0.0536051
8241.33	0.044673
18575.2	0.0498496
5715	0.0478104
8006.83	0.000253578
12220.3	0.0481231
32278.5	-0.0407179
1163.33	-0.259589
8394.33	-6.03724e-05
10380.7	0.0283722
6775.33	-0.0698318
3990.67	0.00104929
1359	-0.0502664
2165.5	0.0413237
1175.83	-0.158408
20314.7	0.0769429
13211.5	0.0234774
8160.67	0.019395
17121.5	0.12135
18221.2	0.0728923
739.167	-0.117468
11168.2	0.0370643
3385.67	0.0406956
492.667	-0.120793
1259.17	-0.218804
19600.2	0.114931
4053.5	0.166917
1712.67	-0.197157
1919.67	-0.0939347
2963.83	0.0809012
774	-0.471397
3013.67	-0.052586
1524.5	-0.0630513
22366.5	0.0465874
13073.8	0.00831975
12496.3	0.0506186
12169.3	0.0439639
2927.83	-0.0800923
1432.83	0.00128909
2136.5	0.0172574
1358.5	0.238884
2404.83	-0.00262479
1616.67	-0.0497707
1201.67	-0.272241
1381	-0.184715
6199.67	-0.0304769
10554	0.0411273
16679	0.0378971
940	-0.207087
5311.17	0.0143631
10342.3	-0.00199702
15255	0.0479142
5853.5	-0.00139197
13410.3	0.00958788
12593.2	0.0129989
10407	0.0267994
10247	0.0429635
7242.33	0.0233124
4902.83	-0.0666616
17120.7	0.000118052
17682	0.0694581
12442.3	-0.0329246
19122.5	0.0426627
6550	-0.0484178
17576.8	-0.0262906
9864.67	0.0301149
10485.5	-0.0421846
7073.83	0.0265944
8775.67	0.0128858
1876.5	-0.121271
7229.5	-0.692765
3296.5	-0.315013
3570.83	NaN
3898.17	-0.0756762
10095.5	NaN
9208.17	-0.392148
9449.17	0.0222688
11433.5	0.0152211
6479	0.063293
12372.5	-0.0162311
2470.67	-0.0624825
6284.83	0.026969
8230.83	-0.0286069
4152.67	-0.0728161
6932.33	-0.00675405
10560.8	-0.0148117
9068.5	0.0147221
3071.33	-0.051208
16735.7	-0.0118707
6318.83	0.0128874
7466.33	-0.0148613
11581.2	-0.0203014
6535.83	0.0041428
11885.2	0.0246023
16409	0.0231096
9341.17	-0.00523066
8197.17	-0.0149364
11415.2	-0.0118071
6568.67	0.00153595
9100.17	0.0334189
5325	0.0203555
4791.67	-0.0671448
5194.17	0.0356638
11388.2	0.0476074
9638	0.00107218
5888.67	0.0298292
6099.83	-0.0374884
12605.3	-0.0356483
12348.2	-0.0454089
7493.33	0.0648658
4017.33	-0.0113951
10290.7	-0.0181348
7862	-0.0674259
4430.5	0.0457707
3126.83	-0.132343
8291.5	0.0342236
8522.17	-0.0435872
9087	0.023352
11239	0.0533639
7470.67	-0.00818227
4211.33	-0.100179
7729.67	-0.0515991
5031.83	0.00471626
7491.67	-0.101129
15807.7	0.0489201
4919.33	-0.101734
5216.83	0.0216075
6274.33	-0.672363
2834.17	-1.0234
6547.83	NaN
9625.5	0.124285
1562.33	-0.139121
965.333	-0.183328
2428	-1.01917
10604	0.0279423
7566.17	-0.0201059
8747.33	-0.0048189
41513.3	0.0174376
4810.17	-0.0815473
4953.83	-0.0174043
2463	-0.0458005
3408	-0.0453531
2070.67	-0.154537
7962.5	NaN
2601.17	0.440152
1497	-0.417737
4404.33	-0.127501
12731.2	-0.0383836
13627	-0.00894713
4516.67	0.013563
4898.17	-0.0832563
3353.83	-0.0204067
3277	-0.0495308
4029.83	0.0229246
5072.83	-0.0588761
9916.33	-0.0400999
8452.17	-0.0243089
4948.17	-0.0511117
5824.67	0.034325
5150.83	-0.00473646
3997.83	0.0117891
5223.17	-0.00992851
6262.33	-0.0526352
5074.33	-0.0470013
5036.33	0.0817299
39962.3	0.0656186
7767.5	0.0109384
6094.83	-0.0307932
13713.8	0.00648432
5505.83	0.0036539
6855.83	-0.0509147
4175	-0.082169
2812	0.0995065
4656.5	-0.106023
3140.17	0.0298174
3462	0.0272804
6431.33	-0.0800114
7350.67	-0.0269938
7253.33	-0.0709189
7455.33	0.102478
7988.5	-0.0733202
8009.67	-0.0256557
5189.33	-0.0225991
4790.67	-0.0471898
4026.67	0.0216177
7227.33	0.0665181
3689	0.0625572
4941.33	-0.000741239
2655.33	0.0436598
3443.83	0.0501326
42020	-0.00101665
12316.2	0.0508532
33514.7	-0.00441833
9904.17	0.0250474
8281.33	-0.0127213
6873.83	0.043621
3354.67	-0.136951
4508.83	0.00760841
5837.5	0.0508903
6090.67	0.00334151
9253.83	-0.0582758
6241.33	0.0288565
8541.33	0.0164971
9653.67	-0.0259199
9691.33	0.021102
7495	-0.0548408
7032.83	-0.0617616
6558.67	0.0290634
9680.67	-0.0300883
4035.17	0.0152411
5583.67	-0.00182206
5315.83	0.0527638
1614.83	-0.161151
8205.33	-0.0129763
5010.83	0.0397273
6429.83	-0.0142511
7637.17	-0.0141019
5494.67	-0.0174126
9574.67	-0.00421543
5601.17	0.0191096
6114	-0.0279608
6873.67	0.0084829
5831.67	0.011745
7633	0.0207559
5231.33	-0.0416881
6857.83	-0.0645409
7096	0.0158076
4468.83	0.0101285
7004.83	0.020821
16948.3	0.0114462
8476.5	0.0374905
6121.33	-0.0293495
2511.17	0.0993592
10671.8	-0.0409881
9498	0.0340341
5447.17	0.0106011
10132.8	-0.0279274
5737.5	0.0360374
5762.5	0.0322704
14758.2	0.0415603
5166.5	-0.0550921
5130.67	0.0633366
3477.5	0.042236
15650.8	0.0357508
7227.17	-0.0464953
10661.3	0.0510294
11457.2	-0.018814
12650.5	0.0098049
2888.83	-0.0287737
12178.3	0.0397692
11245.7	0.0284086
8174.5	0.00444304
12775.5	0.0285655
718.667	-0.192262
10072.8	0.114695
1270.83	0.0637787
11271	0.0940668
10999.8	0.095616
6693.5	-0.0236795
12155.2	0.0839952
790.667	-0.244942
10978.5	0.0798639
6329.67	0.00890254
10175.2	0.055348
11108.3	0.0164859
13213	0.0155717
4908.83	0.0359384
7793.5	-0.0393028
1524.17	-0.157075
991	-0.149629
2628.5	-0.0852016
11718.5	-0.00156317
5295.17	-0.09723
5122	0.0869761
11004.5	0.0203577
14162.7	0.0194205
10423.5	0.0664731
28016.3	0.0377453
13620.2	0.0639508
9387.5	0.0353044
5291.33	0.0441739
2073.17	-0.00576682
8363.5	0.0228877
1927.83	0.0121893
13738.7	-0.0100193
7557.33	-0.038771
6960.83	0.0597254
6189.67	-0.0442822
5103.83	0.000984323
8506.5	0.0898155
5051.17	-0.00423675
10472	-0.045594
6897.5	0.0178595
2010	0.0553609
5954.33	0.0147489
4045.5	-0.0844314
6566.5	0.0475763
4334.17	0.00725252
7854.83	0.0204975
8661	0.0188782
7561	0.0538866
5919.17	-0.0392112
5618.17	-0.0547695
6334	-0.0123435
2856.17	0.0499721
4827.67	-0.167482
3517.17	0.0398091
12404.5	-0.0137426
7210.17	0.0341545
12868.5	-0.00164529
7311.5	0.0503839
8119.83	-0.0136412
4810	-0.0386761
4725.83	0.00356745
7054.5	0.0231649
6834.67	0.0269803
1126	0.125855
8185.17	0.00520663
4572.5	0.0553886
8422	-0.011919
4640.17	0.0667462
4226.5	0.0237006
8267.33	0.00677649
6558	0.0132296
8862.67	-0.00398961
5308.33	-0.0470651
2927	-0.0180953
3676.17	-0.0397462
9824	-0.000843757
5377.33	-0.0838469
5308	-0.11623
4205	-0.0373032
10373	0.0256092
5721.33	0.105279
4247.17	0.0806693
4589.67	0.0655289
4309.83	-0.0362494
5249.5	0.00612089
7451.33	-0.0121858
5317	-0.0292933
6574.5	0.00683248
12663.2	0.0186617
6522	-0.0389149
5320.33	-0.01925
3888.33	0.058053
2749.17	-0.0548199
5752.83	0.0148953
22843.2	-0.0115597
8642.67	-0.0171098
15382.5	-0.0168512
9265.83	-0.0192193
12087	-0.00968846
7723.33	0.00808402
3501.83	-0.0999585
18497	-0.020402
2684.83	-0.0871319
5064.5	0.0344261
6404.67	0.0433266
4521.67	0.014944
5331.67	-0.0199651
8283.83	-0.0120008
5746.5	0.00530475
9090.83	0.0711991
9016.5	0.0230938
4073	-0.0585873
2721.17	-0.172963
4959.5	0.0140871
2947	-0.0644661
9848.5	-0.00384937
3514.33	0.00424891
8839.67	-0.00073886
8958.17	-0.00217242
6473.83	-0.0770344
13967.7	-0.0440614
5100.5	-0.00608463
4221.33	-0.0865562
3490.5	-0.0379428
5581.83	-0.0370667
4126.83	-0.00280126
5835	0.000304022
7119.5	-0.117291
3327.83	-0.0426972
2901.83	0.0408799
3994.67	-0.0697138
7404.83	0.000349071
7691.33	-0.00121642
4418.67	-0.131319
5650.33	-0.0201705
5713.67	-0.0771269
11110.7	-0.0230791
3514	-0.0405329
3756	-0.0564735
3214.17	-0.17315
8783.33	0.0126497
10121.5	-0.0112881
10466.8	0.00834597
3991	0.0324287
8763.5	0.0420989
4950.17	-0.0592111
6882.83	0.050501
3998	0.0211703
3645.33	-0.0159924
4672.83	-0.0895951
11845.3	-0.00212216
4867.83	0.0080597
5722.17	-0.0496204
5179.17	-0.0429587
4070	0.0333736
5110.33	-0.0212433
3743.5	-0.0531932
5884.67	-0.0743136
8972.17	0.121971
9911.83	-0.0391025
4212.5	-0.0881347
9107.17	-0.0413806
7140	0.0101117
4686.17	0.0199331
13666.2	-0.0403367
7968.83	-0.0400975
6628.33	-0.0289421
2767.67	-0.145383
8803.83	0.0196469
5212.67	0.0399619
9267.33	0.00986283
2663.67	-0.00852506
2744.67	0.114894
3465.5	-0.0790241
4564.17	-0.0702992
6138.33	0.0161571
5341.33	0.0884329
4249.33	-0.106781
3250	-0.0831059
3412.17	-0.104995
4633	-0.0575466
4645.5	-0.0776729
2776.17	-0.104093
3891	-0.0785715
4807.83	-0.0449599
4129.83	-0.0122261
5591.33	-0.0204466
5134.83	-0.0160044
3876	-0.00483241
1383.67	-0.29249
5560.83	-0.0326334
6605.83	-0.0585617
3306.17	-0.0527902
8572.67	-0.00735199
3219	-0.0884676
6732	-0.00935757
5506	-0.0201415
3179.5	0.025949
10077.7	-0.00833556
7161.33	0.0318238
2363.5	0.010869
4735.33	0.0472484
4522	0.00957797
5038.5	-0.0874751
4915.5	-0.110022
2544.83	-0.0338253
8330.5	-0.00898417
3639.83	-0.0229545
5596.17	-0.0703166
6674.33	-0.082038
8336	-0.0489161
3476.5	0.124374
5522.83	0.0216911
10273	0.0282267
18771.2	0.0581142
3817.17	-0.0832029
7262.67	0.0445616
7048.17	-0.0227198
4145.17	-0.0953943
6903.83	0.0161658
32829.3	0.0372178
4066.83	0.00562703
7427.17	-0.0487772
4539.33	-0.106089
4265.33	0.0138633
5681.5	0.0363757
6350.17	0.0183113
11081.8	-0.0152236
4708.5	0.02388
5625	0.0666061
4094.83	-0.0196231
5717	-0.0305078
3429	-0.0908327
7157.17	-0.0361789
3510.17	0.0562024
6614.17	-0.0503363
9015.83	0.00801027
6496.83	0.0230118
4767.17	-0.0727563
8174.17	0.0120785
3920.83	0.0520168
7075	-0.00262291
4948.83	7.38857e-05
5379.83	-0.00140748
7413.5	0.0399818
3927.17	0.0320088
4791.67	-0.0584412
3391	-0.0932929
4333.5	-0.0706236
5266	-0.0023603
38342	0.0339964
9608.17	0.0198658
4222.17	0.0221364
4522.5	0.0308732
8218.83	-0.0319419
9495.17	0.0393394
9532.67	-0.00295629
7447.33	0.0326033
5516.17	-0.065398
5732.67	-0.0164137
6712	0.0185459
7164	-0.0561416
6425.83	-0.00892788
18196.3	0.0108868
5034.17	0.0271879
4246.33	0.00483915
9638	-0.0250552
5789.83	-0.0784237
5708.67	0.0136406
6956.17	-0.028713
7348.17	-0.0310795
9585.33	-0.00944438
9772.17	-0.0153806
5911.33	0.0281342
8997.5	-0.0225732
6855.5	-0.10465
5713.5	0.0445415
5313.5	-0.0407561
7859.5	-0.0367614
2179.17	-0.00786504
1326.17	0.0339946
7864	0.021121
7289.83	0.0724163
6344.17	0.0144554
7984.17	0.0236835
10382	-0.0431785
3277.33	-0.11107
3897.83	0.0389773
5128.17	-0.0235462
5209	0.0895446
5626.17	0.0294742
2692	-0.0827195
18300.3	0.0323493
11364	0.0223149
11201.5	-0.00276301
5899	-0.0205262
9167.33	0.0153829
6624.83	-0.0486453
13316.2	-0.0199197
23971.8	0.0448262
5646	0.115327
11817.7	0.0332432
11200	0.0172216
10478.5	0.02469
8838.5	0.00804741
25420.5	0.0202799
8859.33	0.0284821
8605.17	0.0400537
9994.67	0.0460202
21329.5	0.041436
9766.67	-0.0267235
2049.17	-0.0226537
6336.33	-0.0415118
13007.8	0.0289272
3364.67	0.445429
13321.5	0.00314134
1306.17	-0.334976
2906.17	-0.0416004
783.667	-0.148195
1575.17	-0.17928
1165.5	0.0623098
11423.2	0.0294863
13270.8	-0.00234143
8008.5	0.0359844
7382.83	0.0275695
15091	-0.0106541
8244.67	-0.0216113
10638.7	-0.0154411
12179.3	0.0156928
10454.3	-0.0417428
14268.5	0.00808454
8507.5	-0.0435511
6870	0.0297418
8950.5	0.00216315
29930.2	0.0315827
7181	0.0413519
41365.7	0.0119743
11653.8	0.0138019
9067.67	-0.0232647
11040.3	-0.0337523
6723.33	0.0147615
3367.5	-0.14794
5035.83	0.0256465
12477.3	-0.0506581
5374.67	-0.0959621
1642.17	-0.106556
9639.67	0.0192245
9948.83	0.0286048
14731.5	-0.0109483
9788.5	-0.0815849
6085.17	0.0487489
3339.17	0.0571739
3722.17	-0.0170037
8800.83	0.0426682
4625.17	-0.0249628
4922.17	-0.0346664
3339.83	-0.0438722
10688.5	0.064583
949	0.111326
6361.67	0.0549697
5571.67	0.0205469
7762	0.0377069
3120.17	-0.0501913
5612.67	-0.0620255
4125.67	-0.0622327
7457.5	0.00681021
5059.33	-0.0558582
6956.33	0.0267129
8355.5	0.00126217
2732	-0.106922
2342.17	-0.147594
3898.17	-0.0546648
6079.33	-0.0463682
3928.17	0.0673935
4522.67	-0.129469
47637.7	-0.0264199
10185.7	0.0238839
17298.2	-0.00851479
7781	-0.0467558
10303	-0.00582035
12025.3	-0.0223319
13064.5	-0.0138081
4461.33	-0.00751791
3277.33	-0.0236442
3017.5	-0.000189452
5016.33	0.00530384
7641.83	-0.0157828
7495	-0.0445511
6816.17	0.0098551
7404.5	0.0158903
8317.17	0.0181343
3634.33	-0.0627078
4908.83	-0.0819832
3224	0.0139628
3267.67	-0.00141694
4632	-0.00742831
3956	0.0394831
5645	-0.0324635
8582.33	-0.0471968
5196.67	-0.00039226
4228.33	0.0553321
9228.33	-0.0108204
10416.2	-0.0351646
8517.17	0.0554065
3528.33	-0.0699625
6619.33	-0.0201533
5508.17	0.0221638
8493.5	-0.0483557
10817.7	-0.0175454
3047.67	0.0299683
4829.83	-0.0919903
5108.83	0.000957435
7150.83	-0.012227
5989.5	-0.0187957
4915	-0.0187617
4434	-0.0573953
4348	-0.0425
4091.83	0.0370556
6125.17	-0.0378864
1428	-0.0320447
5764.83	-0.0422539
2126	-0.0439262
6144.67	-0.00962312
5693.67	-0.115594
8275.67	0.0683542
8409.5	0.0184114
9291.67	0.0176389
3720.33	0.00557371
7676.83	0.019943
4517.33	-0.0662669
3980.17	-0.0690646
3003.67	-0.167579
7761	-0.00804145
4902.5	-0.0780583
6781.33	-0.0280868
6164.67	0.0763982
4459.33	0.126537
13827.7	-0.0166996
2990	-0.176119
2589.33	0.126288
3242.67	0.0436383
41003.2	0.0228701
16280.7	-0.0417043
3135.5	0.000789872
3970	-0.0176446
4827.33	0.029957
3947.83	-0.0718246
1641.83	-0.00129678
1004.5	-0.131424
3644.67	0.147677
3464	-0.09138
2195	0.00200037
5439.17	-0.00982986
15280.7	-0.0083932
8104.67	-0.0477774
11546.7	0.0186606
4806.5	-0.104064
6939.33	-0.0206474
3373.83	-0.114788
3258.5	0.0798086
3300.83	0.00038128
3474.33	-0.0906799
8019.83	-0.0120671
6013.33	-0.041168
7519.33	0.0598041
3484.5	0.0111407
2647.83	-0.108354
1521.33	0.113202
1659.83	-0.144435
4509.83	-0.187972
4416.67	-0.934977
1798	-0.72097
6245.33	-0.0450438
2882.33	0.00551716
571	NaN
4816	NaN
4959.33	NaN
3584.33	NaN
17371.2	0.00727291
14905.5	-0.0189974
7676.67	0.118241
4369	-0.0846324
8442.67	0.0261453
2195.17	0.00570434
2253.17	-0.123933
7362.83	-0.0206749
3909.17	0.0369483
6187.17	-0.0146953
5471.67	-0.0152004
8841.67	-0.0346206
5636.17	0.0147685
5716.17	-0.0524088
5556.17	-0.0827414
2738.67	-0.0386177
5870.5	-0.711711
6426	-0.0142452
7369.67	-0.904835
12039.5	-0.808297
5200.33	NaN
3011.17	-1.12008
4359.33	NaN
5802.17	NaN
20811.7	0.0452243
6778.67	0.0381085
7729.67	-0.02871
4694	-0.076718
4772.5	-0.0886364
3508.67	0.000478363
3265.83	-0.0853126
7681.17	0.12022
10707.2	-0.0621416
8054	-0.00757605
8904.17	-0.0179128
5532	-0.0670454
4227.83	-0.0319429
11674.2	0.000992004
4821.33	-0.0257675
3627.83	-0.122221
3447.83	-0.167187
5708.5	-0.0679471
10550	0.03859
3403.67	-0.0768667
5777.33	-0.0158465
8019.33	-0.0524083
3333	-0.030189
2662.5	-0.117835
6357.33	0.0317825
7120.33	0.0206372
7622.33	-0.0131343
4851.33	-0.00519653
5803.67	0.0194519
7607	0.0218799
4136.17	0.0575005
10659.5	-0.00192728
3601	0.0358027
9080.5	-0.00576528
8447.5	-0.0633214
7080.5	0.0336947
5269.17	-0.0246502
6885.5	-0.00131477
15054	0.00875616
5602	0.0394997
6588.67	-0.044142
4611.33	-0.00354241
7372.17	-0.0301217
6316.33	0.0138705
6087.67	-0.0454316
5056.17	0.00554629
5827.17	0.029553
5183.83	0.0114491
4366.17	-0.0580589
7427.83	-0.0269021
2348.67	0.23253
4367.17	-0.0706728
3597.83	0.0678745
5801.17	0.015969
17554	-0.0240545
8280.33	-0.0276045
6339.67	-0.0593632
8364	0.164831
5559.5	-0.00678708
8000.83	-0.00520256
7015.67	-0.0376487
2214.17	0.13413
36801.3	0.0232682
6876.67	0.0368083
13060.8	-0.0135206
3910.5	-0.00797983
5645	-0.0435174
8045.83	0.0155798
2786.83	0.0376709
4850.17	0.0533069
4676.17	-0.0372525
3888.83	0.00898236
3416.33	0.00632499
4025.5	-0.0245252
4935	-0.0424878
5459.83	-0.00072243
2192	0.00878751
3446.5	0.0119464
7548	0.0684948
2542.5	0.0537087
1361.33	-0.0613066
6573.17	0.00310029
13017	0.00201963
5632	0.0372261
6499.17	0.0295473
5291.17	-0.0220246
7361.17	0.032453
8166.67	0.0639354
4794.33	0.0942007
6903.17	-0.0121755
5534.33	0.00722287
6085.17	-0.00469512
1266.17	-0.0348194
23544.5	0.0545245
7172.17	0.0433046
7917.17	0.0162855
6161.67	-0.000135864
5308.17	0.0722181
10753.3	0.075916
6670.67	-0.100726
7822.67	-0.00699515
3736.17	-0.106127
4655.5	0.107426
6389.17	0.086503
8277.17	0.0370034
8916.17	0.0298775
4501.67	-0.00888691
7145.33	0.00362742
5175	0.0932056
10553.3	0.0344548
10550	0.054269
8140.67	0.0372278
60158.7	0.0450624
13955.2	0.0215832
24666.7	0.00131826
4908.5	-0.0196753
7983.17	-0.0265317
4026.33	0.0646663
11256.5	-0.0418724
8781.17	0.0197551
9797.33	0.0774158
13654.2	0.047668
8422.5	0.041107
6747.5	0.0797744
5150.33	-0.0128427
8552.17	-0.0313523
5764.33	-0.0207215
5011.83	-0.071076
10933	-0.063351
9294.83	-0.0371251
6890.17	-0.02109
4718	0.0304167
10138.8	-0.0148092
8978.33	-0.0519221
5252.67	0.0379699
4056.5	-0.109847
6957.83	-0.058
4431.83	-0.00722235
10553.7	0.00800188
6882.67	0.041867
6876.33	-0.00422063
5476	-0.00496972
12572.7	-0.0662801
6660.17	-0.0380664
3859.67	0.045952
3147.67	-0.0918482
2864.5	-0.0820525
6866.83	0.0630889
5534.17	-0.0261744
2505.67	-0.0960427
3073.33	-0.0265783
4303.33	-0.00553256
3423.83	0.0488971
6194.5	-0.0389727
5933.83	0.0696586
11652.7	-0.00614301
10124.2	-0.0256685
11627.3	-0.0354995
5837.5	0.0480055
6618.33	-0.0314034
4774.5	-0.024839
4157.83	-0.0148279
4009	0.016105
5272.67	0.0319017
3769.83	0.0321874
5969	-0.0239472
33082.8	0.0777381
5573.17	0.0329417
6451.17	0.170554
6104.33	0.067027
5909.83	-0.079109
2676.67	-0.0406385
6693	-0.00418001
3744.17	0.0139005
2231	-0.166726
2815.17	-0.0733629
6617.17	-0.0175336
15457.3	0.0533746
8289.67	0.00516539
8585.17	-0.00808716
4211.67	0.00874814
9860.5	0.00863243
7830.67	0.0103537
6090.83	-0.0937864
7482.5	-0.0176709
3356	0.0121255
3934.17	-0.0148479
8149.67	0.0390016
5276.17	-0.000314831
12160.7	-0.0689205
8405.17	-0.0428276
4949.67	-0.0174135
4892.5	-0.0209149
6144.33	-0.00744972
6739	-0.0422945
3320	-0.0365167
5823	-0.019384
3173.5	-0.0775493
3244.83	-0.0895354
3309.33	-0.0701782
6346.83	0.0112489
7840.5	0.0264152
20028.8	0.055174
9053.67	0.0133705
11105.7	-0.0493922
4165.17	-0.00607519
8346.33	-0.0119214
8647.17	0.0161323
4290.33	-0.0120497
2670.17	-0.100642
5061.83	0.0233432
7591.17	-0.0797151
2856.33	-0.0921537
4087.5	0.0308964
11211.3	-0.0205162
13676	0.0246385
5287.5	-0.0313917
11779.3	-0.0594554
3166	-0.179979
10204.8	0.0583967
7652	-0.068273
6590.5	0.00931711
2672.67	0.135091
4699	0.0401476
5402.83	-0.0357365
4887.67	0.0429804
5049.67	-0.0565027
4772.33	-0.0478653
3135	0.0520549
2761.83	-0.0244972
4435.67	-0.106285
6718.5	0.0518089
5341.67	0.00791285
3534.5	-0.0870288
5356.5	-0.00962084
3815.5	-0.0317436
3655.17	-0.0834185
5904.33	-0.0840874
4746.83	0.0458443
7893	0.0165618
3342.5	-0.141379
6404.33	-0.0128821
5448.33	-0.0604963
4865.33	0.00267806
26860.7	-0.231639
5460.83	-0.0410672
5562	-0.0337941
3515	-0.112765
8224.5	-0.0257653
8853.83	-0.00716325
2458	-0.0720366
3014.17	-0.013117
3314.5	-0.115824
2603.33	0.00999183
7525	-0.0539769
8283.67	-0.0317595
9862.33	0.0360212
3916.67	-0.0319202
2932.83	-0.15018
2874.33	-0.0352749
2947.33	-0.0723942
2957	-0.222723
1414.83	-0.0562184
4585.17	0.00909485
5580.5	-0.0288678
5271.83	-0.0372495
4065.5	-0.109881
7670.5	-0.032217
2424.67	1.89707e-05
4268	-0.063802
3237.33	-0.149176
2485.83	-0.147501
2426	-0.132041
4805.33	0.0531623
4957	-0.0329043
2672.5	-0.0902064
10033.2	-0.0343942
7923.67	-0.0866011
4775.5	-0.0577752
7250.17	-0.0529798
5553.67	-0.0835657
5814.83	-0.0299513
6687.83	-0.050434
2753.67	-0.285546
6527.67	-0.109412
7494.5	-0.0457091
4074.5	-0.0216432
2359	-0.162902
4251.67	-0.0180019
11466.2	-0.0401161
6500.5	0.0693569
4915.17	0.0118072
3137.5	-0.0806085
2364.17	-0.0750306
4612.83	-0.0500063
11419.7	0.00977719
12313.8	-0.0337443
5518.17	-0.037722
3518.33	0.0517872
6057.17	-0.0573663
3052.33	-0.0156721
4950.5	0.0143933
4589.67	0.1431
3739.67	-0.145531
4495.33	0.00143679
6750.33	0.0608049
7406.83	-0.0762816
1977.17	-0.02024
3191.17	-0.0671231
5037.83	-0.0545181
4034.17	0.00290308
4232	-0.0567972
5766.33	0.0448678
6550.5	-0.0208834
5761.17	-0.0536016
4915.67	-0.0778336
3923.17	0.0176907
4804	-0.124067
3150	-0.00623163
3445	-0.0123962
3738.17	-0.0511671
9320.33	0.00772994
7028.5	0.0149315
5164.67	-0.00522132
12263.3	-0.0345016
7346.67	-0.000236428
6535.17	-0.0462536
6938.5	-0.0459284
3143.5	-0.205084
4195.33	0.0216547
3758.17	-0.0372157
2997.83	-0.116375
3680	0.0511639
3800.67	-0.0731579
4321	-0.107242
3845.17	-0.0753567
9230.5	-0.00410656
6613.67	0.0529981
2864	-0.0305132
4504.5	-0.00312453
1598.5	-0.113946
4135	-0.0205383
2886.33	-0.0574385
4393.83	0.0575038
6035.67	0.0183721
8150	-0.0721915
12700.8	0.0164184
5724.67	-0.01757
4791.5	-0.0228886
12196.8	0.0416636
3841.83	0.0114641
7411.5	0.0481114
3979.67	-0.00949074
7314.17	0.0255692
4394.5	0.0550958
4666	-0.0445131
5375.67	-0.0588297
2714.83	0.0507935
1356	0.0499066
4419.5	-0.0247692
7367.67	-0.0574468
6589.5	-0.0205663
4821.5	-0.116066
4361.67	-0.0782911
6250	0.00946433
4050	-0.000402374
6458.5	-0.0130309
6063	0.0363418
4345	NaN
5290.33	-0.0408637
6669.17	-0.103915
2871	0.164328
2335.33	NaN
5594.67	NaN
5011.17	NaN
5024.33	-0.0146818
4762.17	0.025848
2814.67	-0.0475713
10477.2	-0.0220444
5314	0.0319376
6013.33	-0.0253115
14366.3	-0.0248473
3892.67	-0.0204962
3335.83	-0.111439
7557.5	-0.00152413
3039.5	-0.0342243
3647.33	-0.0760936
4805.5	-0.0014594
3450.33	0.0174426
3982	0.0574441
31295.8	0.0203669
18964.7	-0.00341366
6843.17	0.0626096
3528.67	-0.00452256
4946.83	-0.016568
31904.8	0.0448011
7135	0.0479509
6399	-0.0466539
11560.8	0.0389179
7026.67	-0.0376603
18338.5	-0.029893
8262.67	-0.055943
6388	0.022288
10990.8	-0.00399709
3743.33	-0.0436803
11191	-0.0399391
3020.17	-0.0243294
5731.83	0.0077412
6313	-0.0520219
5145.17	0.0605842
6624.67	0.0140354
8341.83	0.00971464
8891.17	0.0392398
7109.33	-0.0367114
8876.17	-0.00101361
1309.83	-0.543134
6210.5	0.0442592
5837.33	0.0176132
1536.33	-0.110877
6232.67	-0.0470403
5675.17	0.0279145
8946.5	0.0453292
8113.17	0.0670554
18035.8	-0.00667245
17583.2	-0.00155391
5300.17	-0.0396941
8896.33	-0.000376644
6783.33	0.0300703
5354	-0.0886627
6409.5	-0.0252243
6450.33	0.0187532
8154.67	0.020304
5462.67	-0.00451169
5300.83	0.0419002
3955.17	0.0348161
7225.67	0.062586
8049.5	-0.0188342
8599.33	3.62764e-06
6635.17	0.0437828
5667	-0.0249294
6608.17	0.00887122
6926.83	0.00595787
4508.17	0.0787658
4696	0.0540002
3682.5	-0.030694
5392	-0.0815338
9452.5	-0.00090304
5435.67	0.0406355
1667.17	0.111998
6477.5	-0.0860835
4497.83	-0.0928115
4132.83	-0.0752782
2239.17	0.00433859
7265.5	0.0424144
4576.67	-0.0489539
9067.83	-0.0423857
4763.67	-0.0676412
5204.67	-0.0326182
6865.67	0.0212835
8339	0.0194175
7865	0.0460773
3721.83	-0.0668446
9090.67	-0.00643305
2442.83	-0.221252
2260.17	0.00696231
5580.33	-0.0592728
10389.3	0.0144666
6920.83	0.0184723
6213	0.0143842
6456	-0.0186454
6548	-0.029558
2745.17	0.051602
1893.17	-0.0427979
2944.17	0.033187
7292.67	0.0144749
18617.2	0.0298822
6391.17	0.0295253
11673.7	-0.021187
5091.83	-0.0133406
6740.67	-0.0293252
11645.7	0.00243738
4088.17	0.119481
5071.67	-0.00997666
8984.83	0.0224631
4108	-0.0239631
2324.5	0.00795974
4445	-0.048997
6219.5	-0.025104
9644.67	-0.0263154
18293.3	-0.0343157
6416.5	-0.0327761
4227.17	-0.0187333
13062.5	-0.0323022
6041.17	-0.0761197
7369.5	-0.000679493
2910.83	-0.0380887
2379.67	-0.0737224
2929.67	0.0232084
6120.83	-0.0513919
5964.83	-0.103362
4050.67	0.0249774
4172.83	-0.112232
1693.67	-0.122303
4763.67	0.0321593
3611.67	-0.119214
3380.17	-0.0441184
2580.67	-0.0764563
4205	-0.0712868
6185.83	0.0234843
6952.5	-0.0445864
4664.5	-0.0301441
5791.83	-0.0474279
7890.17	-0.110414
5511.33	0.00732913
7255.17	-0.188125
4471.17	0.0160356
4962.67	-0.254434
3175	-0.202624
2714.5	-0.00289024
4014.5	-0.129155
3299	-0.0535449
2761.17	0.00604967
3249.5	-0.00867877
6924.17	-0.0405392
4292	-0.000524364
4332.17	0.00673822
4348	-0.0225522
6266.83	0.0223988
2556.67	-0.125953
3423.17	-0.0160462
12958.2	-0.00167599
5529.83	-0.0159515
3074.5	-0.0798208
5128.5	0.0377197
2946.67	-0.0104517
2578.67	-0.0785081
9005.83	-0.0260553
11133.8	0.026125
5561	-0.0152425
3981.33	0.0260062
8879.17	-0.0506932
6345.67	-0.0149317
4668	-0.00991225
3931.67	-0.0183726
3582.5	-0.0625263
3302.33	-0.233974
4060.83	-0.110698
5301.83	0.0316052
6198.17	-0.025802
5138	-0.00309156
5170	-0.0653228
3483.83	-0.0179069
3286	-0.104698
3903.67	-0.0619782
3055.83	-0.104206
6395.67	0.0056445
2756.83	-0.0100809
41347.3	0.0367777
7924.17	-0.000978419
4153.17	0.0214362
2586.83	-0.152466
4083.17	0.0155672
2998	-0.0605048
3183.17	-0.0431581
3887.83	-0.0233284
2749.5	-0.0733372
3352.67	0.0162602
4263.5	-0.126706
11013.7	0.00519534
9560.83	0.0239132
4002	-0.000161064
5353.5	-0.174624
4176.67	-0.0967632
3860.83	0.0270235
1329.67	-0.200847
3341.17	-0.177146
4531.17	0.115055
8079	-0.0807517
4668.83	-0.0885965
5891.83	0.0203516
5579.33	-0.11172
3993.17	-0.0982647
5194.83	-0.0999057
10464.8	0.0226299
8762.5	-0.0117534
6305.5	-0.0801727
2759.67	-0.0585946
6707.33	-0.0482426
7539.67	-0.0518507
4597.67	0.00907697
7761	-0.0325004
5006.33	0.00371259
2928.5	-0.103741
7237.67	-0.0518899
931.333	-0.296325
33029.8	0.0542016
6778.83	0.0195331
11273.5	-0.048998
6549.67	-0.0769736
5400.83	-0.00924972
4886.67	-0.00630401
4028.83	-0.0888887
5740.67	-0.0428959
1817.83	-0.0559867
7383.67	-0.021734
9977.83	-0.0551461
12904	-0.0152781
4145.17	0.000391457
3415.5	-0.0339774
45453.3	-0.00185541
2310.17	0.143453
28490.2	0.0267852
3789.17	0.0310304
32951.8	-0.0158703
5346.5	-0.0647784
3330.17	0.046268
3877.83	-0.0854794
3865.17	-0.0803056
4496.67	-0.0280171
6044.33	-0.0273998
4305.67	-0.0250954
7035.83	0.0251794
3809.83	-0.0232677
6501.17	0.00243513
3779.5	0.0260896
3504.67	-0.0532241
2984	-0.0628735
2803.67	0.0451807
4571.33	0.0769408
3612.83	-0.0366195
6127	-0.0851651
4450.83	-0.105049
7595.17	0.063337
6827.17	-0.16475
9669.67	-0.0101507
4270.67	-0.0720487
5390.67	-0.097735
2189.67	-0.0183437
2783.83	-0.0296443
4661.83	-0.0237895
5591.83	-0.0177983
5781.83	-0.0746155
4024.83	-0.0139156
3672.5	0.0109225
2952.5	-0.0172682
3767	-0.0370961
5338.83	-0.0286469
9315.67	-0.020979
4082	-0.0886658
5687.33	-0.0249259
2871.5	-0.0926823
3282.33	-0.0674906
3932.33	-0.00160929
4463.67	-0.125046
7660.83	0.0169772
6537.67	-0.0010027
3828.17	0.0619446
7699.5	0.00702839
4908.67	0.0592246
5231	-0.000669655
6027.17	-0.00517447
3270.33	-0.0998472
4369.17	-0.0599715
2324.33	-0.0752036
4453.67	-0.107638
4105.17	0.00815096
3650.83	0.0569722
10187.5	-0.045608
8455	-0.0117631
5126.33	0.028684
7022.83	0.0767383
7474.17	-0.072764
4697.5	-0.0877145
3801.5	0.023804
3796.17	-0.00795314
4764	-0.0931844
18218.8	-0.0153551
6108.33	0.00656864
9254.33	-0.039379
4956.67	0.0989305
4524.33	0.0267107
7384.17	0.0192606
3580.5	-0.0729692
8393.33	-0.0189081
2985.67	0.0448904
6004.5	0.020189
2134.5	-0.00644349
7457.17	0.0098497
5840.5	-0.0594645
10154.2	-0.0422575
6715.67	-0.0491015
5268.83	0.0476266
6853.67	0.0367334
6448.17	-0.0665295
3750.83	0.00992802
6825	-0.0587076
4162.83	-0.12556
6502.5	0.0472078
6035	-0.0185504
6462.33	-0.0161429
8573.67	0.0214718
4156.67	-0.0390278
3955	-0.0300818
6250.83	-0.0838767
6292.17	-0.0657126
11374.8	-0.0314776
7294.17	0.00160408
6622.33	-0.0844906
5065.17	-0.0109186
6025.33	0.000679147
2657	-0.05312
3691.17	-0.113911
8281.33	0.0216353
5861.33	-0.00988701
13484	-0.161801
6438.67	-0.0223368
8317	0.0338537
5885.67	8.16632e-05
7831	-0.0707551
4558.5	0.00519744
2374	-0.123547
5887.83	-0.0119183
38105.5	-0.136291
6522.83	-0.023557
6422.17	-0.0971945
5594	0.0100016
5236.33	0.0162946
6712.83	0.0222512
7881.5	0.0449103
3460.5	0.00639577
1714.5	0.0410928
6977.17	-0.0403128
12525	0.00672581
9236.67	0.00184391
15323.5	-0.0206371
8309.17	0.00811425
5742.83	0.00139122
3250.33	0.0685775
4126.83	0.103872
3563	-0.0332242
3649.33	-0.000447432
12265.2	0.0124189
8001.83	0.0365284
6669.5	0.00930526
5159.83	0.0169861
6257.67	-0.0324811
6502	-0.032789
4491.67	0.0175634
11171.7	0.0184601
4624.5	-0.0319698
6657.17	0.0521592
5262.67	0.0527227
3323	-0.0312744
6500.17	-0.101896
2858	-0.0161915
769.333	-0.188608
800.333	-0.0241728
774.333	-0.0251278
11404.5	0.0323725
6531.5	-0.0107922
8144.33	-0.0165144
6683.67	-0.0484189
18511.5	-0.0611406
6085.83	0.0137657
4676.5	-0.0558853
3018.67	-0.0772746
8248	-0.0509478
6017.5	-0.0172703
4850.17	-0.0203194
6104.33	0.000782042
5351.67	0.0263766
1303.67	-0.0706147
18820.2	-0.0365134
7072.67	0.00564711
8465.67	0.0347016
7253	0.0640254
6598.5	0.00388863
11416.3	-0.0207588
7963.33	-0.000250846
5090.5	-0.0434539
1124.5	-0.122229
8886.33	-0.00577133
3545.5	-0.0218079
10203.5	-0.0330025
601	-0.328921
6012.67	0.00232771
6152	0.0424332
3379	-0.0381847
2776.67	0.0574029
7621.83	-0.0526004
5966.33	-0.0634081
4368.83	-0.0133122
8556	-0.0352173
2838.67	0.00557462
6700	-0.0904583
3722	-0.0608701
7443.67	0.0582631
3611	0.0223346
4940.83	-0.0226885
6760.67	-0.0025908
7189.17	-0.0309976
5502.5	0.0369199
11582.7	-0.0163843
4682.67	-0.0450484
4543.67	-0.0356012
5245.83	0.0258591
6101.5	-0.0281219
35662.5	0.0215476
6694.67	-0.04497
6399.17	-0.0190906
4588.33	0.00710918
7529.33	-0.0185979
6519	-0.0470741
2826.5	-0.200363
3433.17	-0.0529123
2179.17	-0.0566767
3141.83	-0.0179251
3738.17	-0.0652095
7221.5	-0.0515605
9571.67	0.055697
7273.5	-0.00630246
3680.67	-0.0955288
5301	0.0372935
3046.83	-0.0294521
2801.83	-0.0415061
3573.5	-0.0141154
3781	-0.0400249
3119.33	-0.0668763
4579.67	0.0174361
4466.67	0.0243745
6337.33	-0.0512528
10914.5	-0.0709201
3627.5	-0.000888114
9209.67	-0.0446997
6703.67	-0.028356
3147	-0.00287352
3949	-0.0751186
5715.33	-0.0401844
3251.17	0.013482
5855.5	-0.0575523
5095.5	-0.0317902
7036.83	0.0158952
7770.17	-0.0453193
5192.5	-0.0394886
13106.5	-0.043494
3878.33	0.00870356
6946	-0.0689554
2940.67	-0.0866955
2861.33	0.0160696
5688.33	-0.0839172
3289.83	-0.0153065
4875.17	-0.00887477
3492.17	-0.195013
3077.5	-0.148668
5618.67	-0.0521603
4247	-0.00163108
5058.17	-0.0710023
3641	-0.0504428
2870.33	0.0447226
2999	-0.130834
13009.8	-0.0372915
4641.17	-0.0765871
8439.33	0.014647
5938.5	0.0211539
4360.83	-0.0623293
2926.33	-0.0972471
2867.67	-0.0935367
2364.33	0.0356826
3798.17	-0.0525085
2987.67	0.0341714
5219.17	-0.0435149
4524.17	-0.079235
5818.83	-0.0296084
7186.67	0.00253599
2839.17	-0.0431243
3017.83	-0.0847745
635	-0.342135
4084.17	0.00734677
2624	-0.0165161
5820.17	0.0275745
5201.5	-0.0948524
8605.33	0.00902632
4130.33	0.115634
2391.83	-0.148273
13257.5	0.0522579
13119	-0.0220907
4084	0.070037
10619.5	0.00959178
7023.5	-0.0466261
3363.17	-0.157175
2819.83	-0.159875
7674.83	-0.0546493
4244.67	-0.0222735
9827.83	0.0044438
6505	-0.069615
1547.33	-0.024547
1920.17	-0.23404
2772.83	-0.111376
3119.83	-0.0447476
2344.5	-0.121764
27268.5	-0.0201748
10601.5	-0.0701417
5775.83	0.00320805
2262.83	-0.148486
6971	-0.0445148
4808.17	-0.0445067
4507.67	0.0696827
1370.67	0.0200925
4253.83	-0.00693934
5916.17	-0.0900921
5419.17	-0.0724287
3454	-0.0275626
5851.83	-0.0200143
28879.2	0.00256564
14272.8	0.0146488
7204.17	-0.0681779
5147.83	-0.0293997
3329.33	0.0116972
12838	-0.0825155
9956.67	-0.0625957
2805.5	0.0203028
5171.5	0.0494021
3074	-0.081171
6876.5	-0.0150321
5234.83	-0.0933669
3919.67	-0.109342
3700.33	0.0289105
3475.67	-0.0226579
3775	-0.0313986
1200	-0.0521186
3697.17	-0.108159
6284	-0.0488348
5405.33	-0.0065705
4887.67	0.0157026
3337.67	0.00673633
2816	-0.0323001
3872.17	-0.0189157
4467.83	-0.00406367
2464.67	-0.145729
3171.17	-0.0347631
1664.83	0.0627642
4864	-0.0159616
6217.67	-0.00708763
4691.17	-0.0315064
15102.3	-0.0432577
10337.8	-0.0869692
6468.83	-0.0119244
5355.17	-0.00821835
13648.2	-0.0137461
8770	-0.0427074
3676.67	-0.0707124
1686.17	-0.0743743
8377	-0.0370672
9540.33	-0.0141022
6563.67	-0.00668055
4807.33	-0.0786676
5290.5	-0.0452812
5342.33	0.0304818
5612.5	0.00700606
5767.83	0.0442014
4626.67	0.0188653
5771.67	-0.0396513
3274.83	0.0381037
1704.17	0.115208
6593.17	-0.0231985
5190.83	0.05794
6106.17	-0.0381725
8160.5	-0.0236456
5786.67	0.00827319
20585.5	0.106873
8196.5	0.0593489
7410.5	-0.0833399
6240.17	-0.0709269
8389.67	-0.0790394
8126.33	-0.0187067
5973	-0.0136941
7654.83	-0.0417743
7111.5	-0.030907
5816.17	-0.0835101
5667.17	-0.0541202
12219.3	-0.0031268
7225.67	-0.0431841
5960	-0.0176019
7339	0.0253626
5728.5	0.0374324
7474.83	0.0739277
4666.17	-0.0145799
3632	-0.0922301
4989.67	0.0145823
1249.5	0.0591355
9449.83	0.0236487
6120	0.00729132
4117.67	0.00497064
5408	-0.0291926
12397.7	0.0394603
4766.33	-0.101002
11489.2	0.0760104
991.667	-0.125073
7271.33	-0.0755888
10902.5	-0.0840527
4936.5	-0.0260122
9759.17	0.00706453
14014.2	0.00447954
4466	-0.0520581
7731.5	-0.00856489
7549.67	0.0210507
5933.67	-0.0331048
6295	-0.0470972
6953.33	0.0121176
6705.5	0.0593308
6298.33	-0.00132792
6885.5	-0.00794806
1372.5	0.0526968
9358.83	-0.0273574
9093	0.00269289
5082.67	-0.0354023
3750	0.0830904
14913.2	-0.0112725
30425.3	0.0402863
7749.5	0.0197206
11087.8	0.00970497
7747.17	-0.000784818
7901.67	0.0289142
6141.83	-0.114469
4804.33	-0.0492775
1776.17	-0.0539699
12447.8	0.053496
13137	0.0758538
2739.83	-0.0836976
15163.3	0.0839475
1313.83	-0.254417
10491.3	0.0302967
16046	0.0176315
9873.5	-0.0141528
7302.33	-0.00715788
7568.33	-0.0256335
10151.7	-0.00851839
7206.5	0.0367052
7250.83	0.00959555
7359.83	-0.105102
8337.5	-0.0448292
7424	0.0152398
4353.67	0.0670701
4136.17	-0.0236567
2596.83	-0.0141129
8106.5	-0.0191278
10373.2	-0.0256655
7734.67	-0.0842144
8087.33	0.0204004
7250.17	-0.0252141
4699.33	-0.0393477
4761.33	0.0228518
3291.67	-0.0823383
1676.5	-0.0177324
5896.17	-0.0292602
5003.67	0.0463463
2629.17	0.025311
1391	0.199353
7100.83	-0.0207641
5666	-0.0419183
5780.17	0.0780776
7645.33	0.0734228
4184	-0.0249726
8452.17	0.0454426
4875	0.0138163
3923.17	-0.00065095
2607.17	0.0773052
4148.83	-0.0358482
4410	0.00327003
1300	0.412447
1468.5	0.00774834
5197.5	-0.0216157
2309.5	0.0562971
7902.33	-0.0374509
7058.33	-0.0422457
4965.83	0.0172585
8099.33	-0.0131514
7235.33	-0.0142473
6022.17	-0.0423389
3065.67	0.0423208
6775.33	0.00790482
6511.17	-0.0119702
3755.17	0.013304
9856	-0.0274755
11895.7	0.0186698
5120.17	-0.00303999
11591.5	0.0146018
5605.67	-0.0123937
4492.67	0.0044732
5624.17	0.00453137
10723.7	-0.0321885
14217.7	-0.0192359
10493	0.00845608
3943.67	-0.0474539
4677.33	-0.110896
7998.33	-0.0453478
9069.67	0.0110849
6572.83	-0.0526515
4007.67	0.00427788
4510.33	0.0140839
3545.33	-0.0788802
5487.33	0.0609028
5088.83	-0.0959208
3491.33	0.0263201
5947.83	0.00483025
6452	0.0129281
5460	0.0631674
3713.83	0.0431519
9332.17	-0.00114452
2943.17	-0.132665
5969.17	0.0565899
5720.5	-0.0214423
4361.67	-0.02103
3619.17	0.0191351
3011.33	-0.0885481
8457.17	-0.0369604
4887.83	-0.0297025
8367.33	-0.0888259
4377	0.0389713
1535.33	-0.0526971
2515.33	-0.119315
1467	0.196474
3544.33	0.0761385
2551.67	-0.0968809
5009.17	-0.019302
5433.17	-0.00528486
11290.5	0.011472
4990.67	-0.113357
3774.83	-0.0466278
4329.17	-0.0611496
5833.5	-0.0186463
3971.5	0.0468841
1703.5	0.015713
6275.17	0.0676028
6285.33	-0.0123951
4825.17	-0.0527007
5883.5	0.0128476
6646	-0.06328
5982.33	-0.0196316
5889.5	-0.0194829
7386.17	-0.0234664
3305.83	-0.000644552
5637.83	-0.0659111
925.667	-0.187448
2237.17	-0.141952
10906.2	-0.130864
10788.3	0.0338258
6516.83	-0.00884264
3616.17	0.230175
3274.67	-0.0847767
5143.33	-0.0696153
5845.17	0.0401424
4259.83	-0.0570976
2131.67	-0.24612
6362	-0.0949916
4432.67	-0.0333226
4096.83	0.0228751
10145.3	0.0653479
7860.5	0.0225545
3888.83	-0.0810205
4485.83	-0.0684624
2122.17	-0.0864766
7049.5	-0.00472409
1365.5	-0.229862
3887	-0.0644652
12956.7	0.0146482
5540.83	-0.00375022
6496.33	-0.0730781
6061.17	-0.0289632
8022.17	0.0667226
6204	-0.0226398
4120.17	-0.0191225
7104.83	-0.0302155
2807.67	0.0472099
2292.5	-0.122322
11728.5	-0.049864
1734	NaN
2266	1.13264
1718.5	1.7153
4400.67	2.66567
11488	-0.0375897
9784.67	-0.0590077
8957.33	-0.0279081
5376	-0.146466
3417	-0.0898826
[truncated: 162 more rows]

## Sheet: Figure 3E
Lactate (mM)	Lifetime (ns)
	#1059	#1537
0	2.6625	2.3228
0.3	2.5857	2.2218
1	2.4866	2.1326
3	2.4277	2.1503
10	2.4022	2.1455

## Sheet: Figure 3F
Lactate (mM)	pH 7.6			pH 7.3			pH 7.0			pH 6.7
	mean lifetime (ns)	SD	n	mean lifetime (ns)	SD	n	mean lifetime (ns)	SD	n	mean lifetime (ns)	SD	n
0	2.702	0.03979	96	2.679	0.039143	96	2.662	0.039662	96	2.548	0.035086	96
0.1	2.589	0.042709	96	2.585	0.037673	96	2.523	0.042023	96	2.495	0.032794	96
1	2.537	0.034381	96	2.465	0.033137	96	2.402	0.030178	96	2.269	0.03591	96
3	2.537	0.030971	96	2.389	0.026347	96	2.269	0.034479	96	2.226	0.035096	96
10	2.355	0.028071	96	2.309	0.027816	96	2.225	0.036282	96	2.203	0.044267	96

## Sheet: Figure 3G
ΔLifetime (ns) from pH 6.7 to 7.5 (0 Lac)	ΔLifetime (ns) from 0 to 10 Lac (pH 7.5)
-0.00837657	-0.0630941
0.0104611	-0.119936
0.00162321	0.0016689
0.0433842	-0.0129258
0.0841717	-0.21167
-0.0669777	0.0464369
0.0647514	0.0255071
-0.00733461	-0.0770565
0.00924204	-0.135845
0.0483328	-0.0933925
-0.0020024	-0.0823999
0.113139	-0.215449
0.0243021	-0.00739139
0.00931755	-0.0471365
0.00983357	-0.0712917
0.0374789	-0.0855867
-0.0434616	-0.0711993
0.0240398	-0.118896
-0.0866795	0.0918294
-0.0191143	0.0116158
-0.00278623	0.00315996
0.0829007	-0.0819135
-0.0631856	0.0587095
0.00164967	-0.0796572
-0.00729739	0.00607202
0.104898	-0.151459
-0.037871	-0.0208148
-0.0438004	0.0186431
0.0294741	-0.120768
0.252195	-0.276772
-0.0628932	0.0999647
0.0610733	-0.0224802
0.0890613	0.00382891
0.069826	-0.0677746
-0.00788179	-0.106097
0.0114721	-0.096815
0.0734129	-0.0391376
0.0922187	-0.1176
0.0388271	-0.0756925
0.0232946	-0.0416531
0.0271042	-0.0636627
0.0791732	-0.110017
-0.0113158	0.0104935
0.0859795	-0.132087
0.0873656	-0.0173231
0.0602603	-0.0438373
0.037022	-0.0639178
-0.0216767	0.0172767
0.131665	-0.159789
-0.0257131	-0.0222593
0.0366301	-0.0519686
0.0232539	-0.0264595
-0.0302523	0.0195886
0.0228206	-0.108443
-0.055103	0.0511793
0.0188586	-0.0838825
0.113705	-0.142029
-0.0222609	-0.0408379
0.0163723	-0.0359511
-0.049086	0.030029
-0.0124978	-0.0640509
0.0267491	-0.0251254
0.084375	-0.173387
0.0373426	-0.0804179
0.0208544	-0.0956399
-0.00019163	-0.00262834
0.00209358	0.00731767
-0.0404472	-0.00716728
-0.0132283	-0.0350576
0.0103213	-0.138807
-0.00475722	-0.0583211
-0.0910601	0.0286954
0.0282162	-0.0136876
-0.0384803	0.00195612
0.0421358	-0.048788
0.122861	-0.154131
-0.000478829	-0.0452857
0.0590019	-0.120886
-0.00392889	-0.0608884
0.0233224	-0.086666
-0.00795844	-0.0903963
-0.00648042	0.0375425
0.0142402	0.0728897
0.145541	-0.189055
-0.0165572	-0.0504453
0.0181796	-0.0277335
-0.104756	-0.0210387
-0.0646917	-0.0541107
0.105529	-0.201075
-0.0572642	0.0200189
0.0478859	-0.0641646
-0.0416089	-0.0402072
0.0100188	-0.0856076
-0.0684315	-0.104932
0.101745	-0.249281
0.0614545	-0.140968
-0.0087787	0.00873444
0.0234087	0.035618
-0.0379044	-0.0364563
0.0766093	-0.132393
-0.000101879	-0.00774118
0.0374246	-0.0590454
0.0534158	-0.128506
-0.14389	0.127538
-0.0451852	0.00052088
-0.0182072	-0.0756093
0.0320891	-0.032756
0.0332046	-0.0659221
0.0120657	-0.00630643
-0.0426879	0.0286286
0.0162316	-0.110137
-0.0279371	-0.0537359
0.0903877	-0.09628
-0.00833169	-0.0533618
0.0175729	-0.0411875
0.0320748	-0.067517
-0.011496	-0.0864653
0.0505732	-0.054157
-0.0645669	-0.0243303
0.00911768	-0.154319
-0.0218405	0.07926
-0.0140674	-0.037046
-0.0872638	-0.031252
-0.0339054	0.0289091
0.0070418	0.00667691
0.0634867	-0.00450572
0.0431141	-0.150882
0.0408234	-0.133627
0.0166041	-0.0297496
-0.0394512	0.0285397
0.0937277	-0.0584322
0.0853253	-0.147375
0.0826149	-0.0421747
-0.0424085	0.0803183
-0.113236	0.0848414
-0.00129656	0.0182809
-0.00791381	-0.0265769
0.277283	-0.517621
0.0314721	-0.0951364
0.0309721	-0.0530609
0.057766	-0.117843
0.038125	-0.00104277
-0.176612	0.146573
0.0670185	-0.0970497
0.0453959	-0.0678405
0.0560568	-0.109183
0.247276	-0.387169
-0.0987423	0.104923
-0.0364901	0.0500369
0.101742	-0.105343
0.0589109	-0.0183402
0.0541745	-0.0221954
-0.0818396	-0.00900075
0.0407281	-0.0448463
-0.0845418	0.00374138
-0.0125533	-0.00631887
-0.0482906	-0.0577678
0.0703651	-0.166533
-0.00264464	-0.0406049
0.0181308	-0.0349593
0.035347	-0.0706969
0.0171832	-0.148211
0.00505618	-0.0269661
0.026737	-0.0259418
0.0588412	0.0244704
-0.00411465	0.052178
-0.0234803	-0.0323197
-0.0118652	-0.00926435
-0.00867136	0.00870708
0.0466178	-0.14123
-0.0653156	-0.0222656
0.0135482	-0.0039997
0.0209977	-0.0991644
0.129231	-0.17874
0.0332433	-0.0928147
0.196058	-0.335415
0.00260367	-0.0500931
0.0064791	-0.0673872
-0.0250748	-0.0835812
-0.00826033	-0.0648177
-0.0919433	-0.0320875
0.010972	-0.134449
-0.0961633	0.196077
0.0104759	0.000307002
-0.0181978	0.0404216
-0.061003	0.100736
0.0486858	-0.0705254
0.0462747	-0.0738828
-0.121696	0.0548249
-0.036043	-0.0159516
-0.0518922	-0.0802758
-0.0166748	-0.0545886
0.000903838	0.0196406
-0.0573914	0.195134
-0.0562493	0.214036
-0.0304294	0.058524
-0.09835	0.0438209
0.0970261	-0.122125
-0.0301854	-0.0459246
-0.049852	-0.0580733
0.015218	-0.0303306
-0.0254672	0.0337866
-0.122255	0.0378653
-0.0250389	0.0225462
0.0821088	-0.0578761
0.0152552	-0.00189346
0.0277642	-0.0832043
0.0436007	-0.0169118
0.00472741	0.017263
-0.0125241	-0.0119985
0.0230814	0.0555366
0.0280326	-0.112444
-0.0443453	-0.0171791
-0.0656057	0.0678621
0.05226	-0.0188046
0.018368	-0.0563071
-0.0427401	0.0283269
-0.0279713	-0.0537801
-0.0205839	0.0446333
-0.0711315	-0.078638
0.0393796	-0.0344212
0.0499455	-0.0766101
-0.0827918	0.00410681
0.0956583	-0.0342357
0.0351789	-0.0848282
-0.0470751	-0.0162531
0.0236706	-0.00536819
0.00311338	0.0386426
-0.00317082	-0.0905271
-0.0812251	0.0293569
0.0511393	-0.145211
0.061585	-0.0163305
-0.00777325	-0.0246997
0.0309104	-0.0531247
-0.0117191	-0.0343143
0.0262258	-0.04123
-0.00736485	0.0869793
-0.0134734	-0.0786959
0.000694986	-0.0672999
-0.0766481	0.0419339
0.0171302	-0.0519285
-0.12303	0.0820579
-0.0199255	-0.0589702
0.024736	-0.0539765
0.00280491	-0.0262934
0.0515528	-0.066655
0.0289661	-0.111036
-0.00469183	0.00960403
0.0599787	-0.220992
0.00520409	-0.0878027
0.0459007	-0.0841377
0.166653	-0.159044
0.0254722	-0.131068
-0.0801145	0.0422792
-0.0248147	-0.136769
-0.0116731	-0.0319708
0.0360389	0.0411828
0.0432075	-0.0789087
0.0204812	0.046532
-0.0396464	-0.00983474
0.0252669	0.00838597
0.103486	-0.0826272
0.0397336	-0.106283
-0.0229807	0.016228
0.044393	-0.0595608
0.0754461	-0.0731369
-0.0647151	0.0202441
0.0224882	0.00216676
0.0679289	-0.0463341
0.0522138	-0.101642
0.0607939	-0.057747
-0.0338497	0.0228197
-0.0229949	0.0196782
-0.0540591	0.0668841
0.092824	-0.0774325
0.101705	-0.0871508
0.0468103	-0.0839215
-0.0279001	-0.0242516
-0.0173672	-0.0792934
-0.0147113	-0.0407014
0.143735	-0.0588636
0.03827	-0.046981
-0.0108381	0.0114191
0.0583702	-0.00941813
-0.0147426	0.0187033
-0.0884323	0.0395969
0.0873567	0.0580097
0.0321523	-0.0856733
-0.0289812	0.0659785
0.0303537	-0.10746
0.0578602	0.0178915
-0.0407477	0.0201483
0.0571692	-0.114725
-0.0180587	-0.01323
0.016634	-0.109509
0.0718583	-0.154766
0.0281624	0.0568266
0.00489081	0.0295963
0.0107971	0.00502158
0.11056	-0.10427
-0.0149718	-0.0630778
0.0119916	-0.0380762
-0.012237	-0.0115608
0.0480661	-0.0811303
0.192394	-0.288718
0.0218782	-0.175007
-0.0307968	-0.0627184
0.0111686	0.0890667
0.0401991	-0.149194
0.041773	-0.0515512
0.134745	-0.120974
0.103751	-0.0985728
-0.00552136	-0.0628607
0.0461944	-0.0881069
0.0154971	-0.0139777
-0.0159388	0.100265
-0.0663067	0.00578986
0.030806	-0.0553826
-0.00459844	0.00603832
0.0255671	-0.0236395
-0.0182367	-0.0801142
0.0385335	-0.0687962
0.172458	-0.0647094
-0.0691565	0.0265554
-2.39291e-05	-0.000963775
-0.0909481	0.147578
0.0301036	-0.0709004
0.0153101	-0.0125768
-0.000182603	0.0190378
0.00473003	-0.0335459
0.0178812	-0.0429094
-0.00833358	0.043192
0.0572203	-0.0286175
0.0190849	0.148726
-0.0571327	-0.0256261
-0.000261656	0.0628808
0.0372337	-0.0579247
-0.0333572	-0.0247463
0.0622784	-0.102111
-0.00259797	-0.0431994
0.185387	-0.226229
-0.0233978	-0.000813142
-0.0102636	-0.0313092
-0.0280069	0.0271639
-7.18981e-05	-0.00548007
0.0279732	-0.0296743
-0.0212287	0.020193
0.0222975	-0.036747
0.191711	-0.419767
0.0284402	-0.0949846
-0.0229861	0.105951
0.073821	-0.252058
-0.0081429	0.0296712
0.0537426	-0.129586
-0.0115226	-0.215426
-0.0110091	0.0122352
0.0668948	-0.00400937
-0.0729186	0.00595782
0.00324456	-0.0161936
0.00017493	-0.0108152
0.0580745	-0.117745
-0.0258233	0.024371
0.0929182	-0.0999507
0.0210308	-0.00760928
-0.028688	0.0701913
-0.00833329	-0.0314528
-0.102639	0.00391219
-0.0492415	0.0215831
-0.0122485	-0.0219484
-0.16239	-0.0456995
0.0150929	-0.0498522
0.0192154	0.00808672
0.0294463	-0.0791244
0.0210445	-0.0300179
-0.0167017	-0.0345653
0.0541643	0.0135302
0.00496789	-0.0282772
0.17636	-0.183799
0.0135966	-0.0448171
0.0141081	-0.114615
0.0367921	-0.0398277
0.0219268	-0.0367558
-0.0362562	0.0034218
-0.0321093	-0.0188213
0.0138208	-0.00133947
-0.0128877	0.00500979
-0.00778902	-0.00596758
0.00653069	-0.0806637
-0.0182427	0.0604413
0.0458045	-0.104509
-0.0330079	0.0104453
0.0936855	-0.00171648
0.00839397	-0.0714225
-0.0495214	0.0477
0.0742687	-0.092158
0.0143174	-0.0473645
0.0638625	0.00852342
-0.0619346	0.0316897
-0.0181965	-0.0374887
-0.011815	-0.0862154
-0.0154186	-0.0634186
-0.177843	0.100766
-0.0168654	0.0704157
0.0766952	-0.209951
-0.0495358	-0.000120564
0.0102385	-0.0926595
-0.0204614	0.0693937
0.0048278	-0.00198301
0.0124837	-0.126908
0.00528873	0.0115947
-0.0481173	0.0531318
0.0142709	-0.00630504
-0.0295599	-0.0194563
-0.0562534	0.0521495
-0.041408	0.073337
0.0267617	-0.0324699
-0.00845321	-0.0138424
-0.0200029	-0.0737138
-0.0298974	0.000954441
0.0146281	-0.00514247
0.0386271	-0.00444599
-0.0198997	-0.0136793
-0.0235079	0.14709
-0.0391454	0.032107
0.00186601	-0.0376241
-0.0594571	-0.0460199
0.0378154	-0.134474
-0.044223	0.147602
0.00402762	0.0358177
-0.0405475	0.0627651
-0.0341554	-0.0595706
-0.0662046	0.0454052
0.0137026	-0.0142612
0.0485759	-0.0415481
0.00988316	-0.0204812
0.118299	-0.109464
-0.137867	0.135457
0.0980214	-0.116286
-0.00472097	-0.0670137
0.000387984	0.0257362
0.0815417	-0.015737
0.0478003	-0.0239111
0.06761	-0.0731699
0.0730554	-0.012431
0.009818	0.0169563
0.0555053	-0.1185
-0.0802128	0.139977
0.0630134	-0.133085
-0.00369798	0.013262
-0.00337551	-0.0957103
0.0718737	-0.143954
0.00687867	0.0785099
0.0740134	-0.0886783
-0.0373471	-0.0241083
0.047212	-0.0202692
-0.00519097	-0.0120282
-0.00409952	0.00354588
-0.0200967	-0.0958118
-0.0225717	-0.00279388
0.0135659	-0.0206525
0.0376044	-0.0857682
-0.0419055	0.0817204
0.0235671	-0.0168413
0.0250787	-0.0315772
-0.0316676	0.102783
0.0614429	-0.071897
0.0498738	-0.00147236
0.0704057	-0.011195
-0.130502	0.101239
0.0806284	-0.170462
0.0667608	-0.0890138
0.0833395	-0.113363
-0.0226841	0.0414682
0.0395019	-0.0554435
0.104812	-0.194179
0.00761601	-0.0473493
0.074814	-0.0635037
0.0765141	-0.126816
-0.0107554	-0.0312064
-0.0297178	-0.0528194
-0.110896	-0.00339264
0.0246919	-0.00229519
0.0701096	-0.0668665
0.0474631	-0.0526762
-0.00034775	0.00235362
-0.0375162	-0.0732955
0.0612782	-0.0829416
0.0808657	0.0328254
0.102349	-0.103109
0.0446489	-0.0126531
0.0218166	-0.0408486
0.0311121	0.0262904
0.0604483	-0.0640368
0.0371949	-0.0488308
-0.120744	0.0820831
0.0850317	-0.162499
0.0331341	-0.00708525
0.00878668	-0.0802088
0.0746118	0.286943
0.0281414	0.00991609
-0.0150455	-0.00820727
0.0688114	-0.0614799
0.0262036	-0.0691004
0.0243502	0.00514597
-0.0294155	-0.0592335
0.0679261	-0.141603
-0.0388762	0.050463
-0.00534841	-0.0654783
0.0599162	-0.241866
-0.0989301	0.0374481
-0.00659809	0.00712698
0.0274419	-0.00564692
-0.0497012	-0.013028
0.0390316	-0.0619896
-0.0226364	0.0132794
-0.00851039	-0.055302
0.0124161	-0.0355965
-0.0283345	-0.00922182
-0.0161399	-0.124044
-0.0243615	-0.0410928
0.0152795	-0.0376197
-0.0254437	0.015424
0.0580167	-0.125468
-0.075105	0.0101726
0.0922625	-0.192327
-0.0566876	0.0653894
0.0806626	0.0119788
0.121002	-0.13749
0.035372	-0.0665106
0.10454	-0.205614
-0.0469057	-0.0305269
0.0149079	-0.0918157
-0.0656416	0.0470745
0.127201	-0.188771
-0.0851765	0.065378
0.136584	-0.18932
0.0796352	-0.0743363
-0.120669	0.164548
-0.00757783	-0.0260433
0.0379565	-0.017896
0.0273965	-0.0533135
-0.0356284	-0.0402257
0.0197696	-0.0461252
-0.0288862	-0.0454618
0.00626726	-0.0699477
-0.113516	0.0989054
-0.0187288	0.0810361
-0.0087724	0.0532996
-0.0241149	-0.0293391
0.0145528	-0.0152132
0.0472608	0.00258945
-0.0160948	-0.0092263
0.11527	-0.0359518
-0.0684857	0.0592801
0.0509801	-0.120231
-0.062293	0.0570535
-0.017776	-0.00736783
-0.0289299	-0.00957434
-0.0636703	0.0126665
-0.141593	0.223087
-0.0460279	-0.0420665
-0.0303861	-0.0187039
-0.00187628	0.0715256
0.0224155	-0.0524865
0.0507923	-0.0115377
-0.022497	-0.0251284
-0.0170518	0.0706989
0.0601243	-0.0635124
0.00465101	0.037612
0.0708762	-0.122738
-0.0110787	-0.00102478
-0.0160244	-0.0443078
-0.00752669	-0.076232
-0.0223844	-0.0631478
-0.0444717	-0.0215828
0.0290365	-0.00916621
-0.0214911	0.0499172
-0.0296099	0.0265774
-0.0822974	0.00886339
0.022228	-0.0387072
0.0705149	-0.136501
0.110375	-0.135031
-0.0319581	-0.0186777
0.0243293	-0.045085
0.0669137	-0.0856389
0.024034	-0.0685937
0.0197506	0.0413737
0.0803712	-0.0997219
0.2472	-0.181103
0.10112	-0.155785
0.0370506	-0.0714301
-0.0307959	0.024905
0.000865914	-0.00347204
0.0264563	-0.00407715
-0.0138651	0.0161132
0.238757	-0.150916
-0.0588276	0.0315901
-0.00760022	-0.0295498
0.00213139	-0.0206896
0.0280243	-0.0452894
0.0403057	-0.0138432
-0.0109819	-0.0714962
-0.0623071	0.0453599
-0.0337737	-0.0240815
0.00105793	-0.067017
-0.239884	-0.0129921
0.0208689	-0.000985923
0.0309184	-0.116114
0.0040805	-0.0297427
0.00960802	-0.0596358
0.0842785	-0.0815577
-0.0289335	0.0197288
-0.0603742	-0.0124275
-0.0419018	0.0466729
0.11307	-0.148919
-0.0441818	-0.023523
0.0276316	-0.0564607
0.0170509	-0.0131288
0.0184054	-0.0378118
0.00188434	0.0994632
-0.0935195	0.032131
-0.00341388	-0.027069
0.0713788	0.0422116
-0.088415	0.00736442
0.0687657	-0.117016
0.0184921	-0.0533708
0.0147549	-0.0650682
0.00844536	-0.0272005
0.0284074	-0.0485717
0.00700949	-0.0981691
0.0733184	0.0330549
0.0289646	0.085788
0.102932	-0.0885053
0.00875196	0.0364139
-0.0782064	0.0215229
-0.127375	0.0712518
-0.0322092	0.0355677
0.0696388	-0.0900491
0.00208011	-0.0636843
-0.0037762	0.0716168
0.0693145	-0.0170147
0.0808652	-0.115622
0.0377942	-0.0872471
-0.0438286	-0.00410776
-0.00896654	-0.0392372
-0.056976	-0.00402977
-0.064128	0.027265
-0.0401073	0.0306685
0.0248683	-0.0465146
0.0265379	-0.0723997
0.0251172	-0.0612105
0.0548938	-0.0881545
0.0448827	-0.0535751
0.010661	-0.0926776
0.0409181	0.00216266
-0.0469182	0.0261856
-0.175541	0.0813829
-0.00879529	-0.0437089
0.00854385	0.00494704
-0.0299716	-0.0341239
0.0377249	-0.118947
0.0811527	0.0169659
0.0328491	-0.0185194
0.000682673	0.0306079
-0.0103716	-0.0641323
0.000320691	-0.0373202
0.00255331	-0.0543808
-0.104117	0.0518713
-0.0240184	0.0980272
0.0267935	-0.0871772
-0.00663019	-0.00519667
0.0449203	-0.0350558
0.0464039	-0.133071
0.05293	-0.0794919
-0.00133181	0.0373832
-0.159111	-0.0856754
0.0769344	-0.0848952
0.12597	-0.0944282
0.0139732	0.0427552
0.0175918	-0.0549491
0.0552238	0.0244049
0.0292033	-0.0275476
0.0176239	-0.0301078
0.0496479	-0.117723
-0.0155265	0.0748918
0.0593199	-0.0535879
0.0891073	-0.182655
0.0513435	-0.0610154
0.0630615	-0.0715267
0.0159734	-0.0280365
0.216628	-0.389227
-0.045321	0.00812758
0.0768196	-0.0975793
-0.113167	-0.0666501
-0.0156111	0.0165975
-0.0480753	0.000976937
0.024765	-0.044317
0.0536661	-0.116735
0.000824812	-0.0729295
0.0197801	-0.00687803
0.053827	-0.0798273
-0.0118882	-0.0507979
-0.0185101	-0.0530989
0.0173543	-0.0672723
-0.0205156	-0.0192213
0.088572	-0.114885
0.00717981	-0.030662
0.0299091	-0.0231087
0.101571	-0.115674
0.0763509	-0.0478628
0.00282017	-0.0330559
0.0468121	-0.0684641
-0.0464115	-0.0628962
-0.026725	-0.149914
-0.00123121	0.00456687
0.0509784	-0.0421363
0.0299889	-0.0347859
-0.0631023	0.00868211
-0.0709238	0.0670768
0.12906	-0.0721652
0.0605352	-0.0982982
-0.0427561	-0.0120404
0.0238963	-0.0509236
-0.0133796	-0.00420613
0.010848	-0.0534486
0.0670906	-0.128147
-0.0512478	0.0409959
-0.0698524	0.111908
-0.0114812	0.0433447
-0.014363	0.0802264
0.0473014	-0.135114
0.0026878	-0.0239465
-0.028588	0.0513626
0.161911	-0.216431
0.0320486	-0.0886043
0.0315698	-0.0848349
0.0369355	0.0124944
-0.0132456	-0.00741676
0.193573	-0.249531
0.0679996	0.00682904
-0.00161454	0.0201466
-0.00549941	0.0209163
-0.0901525	-0.0260613
0.0633986	-0.136586
0.0666602	-0.0198592
0.049403	0.13411
0.00519987	-0.0514086
-0.0267583	0.00381418
0.0255861	-0.0704048
0.00413195	-0.0501139
0.0171826	-0.0432593
0.0893629	-0.0720184
0.0625054	-0.00209387
0.0319109	-0.0702826
0.000120696	-0.073924
0.139478	-0.0340734
-0.0144539	-0.0387372
-0.00587275	-0.0393343
0.0179898	-0.0625454
0.0333377	-0.0869417
0.0447035	-0.0286284
-0.0103732	0.0290543
-0.0316808	0.0144777
-0.0364669	-0.0145518
0.0245473	-0.0800228
0.10684	0.0155731
0.0495066	-0.140518
0.00618125	-0.0107857
-0.0274481	-0.0541649
0.0265294	-0.0166324
0.0669614	-0.0182589
-0.0305161	0.0521457
-0.0453176	0.0249274
0.0980931	-0.45531
-0.0136259	-0.0041765
-0.0491355	-0.0330818
0.0878298	0.00856745
-0.00605882	0.00194507
-0.0171979	-0.0596582
-0.102573	0.0684916
0.00292554	0.0350321
-0.000815518	-0.00857266
0.0385037	-0.0748166
0.152862	-0.359224
0.0629458	-0.0632003
-0.0163298	-0.089615
0.00564291	-0.0170073
0.0358096	-0.068577
-0.0259675	0.0248844
-0.0199113	0.0321534
0.00282356	0.0259914
-0.0468117	0.0910499
0.041982	-0.0348717
0.0215207	-0.107267
-0.0713959	0.0359161
-0.015586	-0.0222797
-0.0183661	0.0166888
0.0181933	-0.0263293
-0.047385	0.083333
0.0368188	-0.0679688
0.0147981	-0.023488
0.0573494	-0.115053
-0.00721585	0.0093582
0.0342067	-0.072255
0.00723832	-0.135841
0.00921887	0.0162841
0.117548	-0.0986399
-0.0480077	0.0756534
-0.060418	0.0307337
0.024898	-0.0261972
-0.00272281	-0.0392373
0.100359	-0.138279
0.0249465	-0.0708797
-0.00635668	-0.0439674
-0.00152303	-0.0236218
0.0464997	-0.173867
-0.0258278	-0.0200586
-0.0377015	0.00711337
0.0358944	-0.0518798
-0.0640883	0.024162
0.00582529	-0.0612202
0.103185	-0.07283
0.0194756	-0.106444
0.0775821	-0.0590605
-0.0448774	0.107686
-0.0748161	-0.0207466
0.0429006	-0.124809
0.0270531	-0.0860545
0.032093	-0.0356097
-0.0067009	-0.04616
-0.0521105	-0.0714203
0.0179574	-0.0502542
0.00167248	0.0456478
0.0425203	-0.0388916
0.0122012	-0.00846695
0.024573	-0.176575
0.0960825	-0.190861
0.0701909	-0.0884361
0.0195859	-0.00547762
-0.0336569	0.0383837
0.0645033	-0.128686
-0.0322042	-0.0740018
-0.0536363	-0.0632581
-0.399991	-0.00503331
0.104412	-0.0746955
-0.0161745	0.00497705
0.0553102	-0.0641476
0.0455407	-0.0479473
0.00931624	-0.0202551
-0.0748142	0.127847
-0.021338	-0.013861
0.0959089	-0.20725
-0.0362948	0.0727634
-0.019454	-0.108159
-0.0158259	-0.0285287
-0.0202507	-0.0232796
0.0497185	-0.0497197
-0.036119	-0.0229012
0.0366855	-0.0341822
0.0178324	-0.106044
0.0968623	-0.102442
-0.0411749	-0.0984728
0.0244022	-0.0696879
0.0729134	-0.0621009
0.0804397	-0.102168
-0.0339979	0.0426058
0.062139	0.00022137
0.0664276	0.00345298
0.0243343	-0.105074
0.113174	-0.083114
0.0391868	-0.104147
-0.00556507	0.000194631
0.0150506	-0.0573183
-0.0419025	-0.0175124
0.0745927	-0.0930106
0.00295847	-0.0381663
0.00187208	-0.12872
-0.0180577	-0.0122018
0.00683873	-0.0130043
0.0280113	-0.0301274
0.0725121	-0.0386699
0.0863424	-0.0816348
0.101602	-0.105903
0.0781597	-0.0536264
0.025285	-0.0139046
9.10492e-05	-0.0461743
-0.00665381	-0.00167455
0.0536281	-0.040393
0.044017	-0.0669392
-0.0474826	-0.0426863
-0.0121563	-0.0764184
-0.0556405	0.00344875
0.0507345	-0.0697336
-0.0816144	0.0720405
0.0395605	-0.0816576
0.0519065	-0.0316743
0.134976	-0.251124
-0.233208	0.0233238
-0.0100027	-0.000420227
0.0148382	-0.0250367
-0.0189339	0.00838048
0.20034	-0.290607
-0.0798181	0.0987362
-0.104069	0.0918786
0.0313583	-0.080676
0.0919824	-0.0644832
0.0489417	-0.180069
-0.00576619	0.0385198
0.0967874	-0.165587
0.0154547	-0.0191732
0.0194699	-0.0823569
-0.00146899	0.00288213
0.0546517	-0.0381989
0.0549991	-0.041389
-0.106502	0.123867
0.0846025	-0.0962268
-0.0771292	0.019477
0.0265556	-0.00427545
0.0440409	-0.0677462
-0.0290949	0.0124191
0.00861941	-0.0368629
0.0370785	-0.0912086
-0.00289123	-0.0872082
0.037827	-0.0310093
-0.411942	0.532984
-0.0812862	-0.0305199
-0.0163946	-0.150039
0.173184	-0.266797
0.0119463	-0.0295
0.215556	-0.251205
0.0301242	-0.0524989
-0.0327301	-0.101546
-0.000583989	-0.0338093
0.122012	-0.129474
-0.0205041	0.0240113
-0.0366111	-0.000638318
-0.0419144	0.127789
0.520557	-0.524695
-0.0192314	-0.0798503
-0.0371243	-0.101302
0.0130638	-0.0689345
0.0120797	0.0390197
0.0180559	-0.0455747
0.0214877	-0.075276
-0.00629849	0.0289988
-0.00244287	0.00320383
0.0233373	-0.037122
-0.0519572	0.000741584
0.0076164	-0.0237064
-0.0178538	0.0122132
0.0831175	-0.142118
-0.013459	-0.0123584
-0.07008	-0.0367158
0.0220721	-0.0718521
0.0696373	-0.0595977
-0.086353	-0.00955778
0.0941721	-0.128892
-0.0448043	-0.0241679
0.0739407	-0.0647884
-0.0535473	0.00767039
-0.0625524	-0.0138528
0.0476534	-0.0416272
0.00575417	-0.0840688
-0.0465568	-0.0268063
-0.0933099	0.0136075
-0.0535721	0.0114454
-0.0257894	0.054454
-0.0300063	-0.00485528
-0.0435202	0.0473363
-0.0348424	0.00667106
0.0239427	-0.0864866
-0.0139145	0.022264
-0.0136145	0.0407013
0.0526166	-0.0480672
-0.0209797	0.0040991
-0.0909063	0.0113978
-0.110345	0.0277204
-0.133395	0.121715
0.0328519	-0.0437582
-0.00774071	-0.00824912
-0.0238919	-0.073824
0.0670251	-0.143938
-0.00395758	-0.0209144
-0.0648474	0.204398
-0.116256	0.00267592
0.0289469	-0.0157575
-0.0825722	0.115674
-0.0308278	-0.00593726
0.0256609	-0.0832845
0.00780659	-0.16079
-0.0359382	0.0525427
-0.0089539	0.0087832
-0.00280849	-0.029477
-0.0630806	0.0399142
-0.0846558	0.0483742
-0.0664724	0.0337854
0.0327325	-0.0212086
0.062434	-0.0625494
-0.0239346	0.00297985
0.0926404	-0.0448635
0.0402502	-0.0390427
0.0426507	-0.090752
-0.0757694	0.133092
0.0698814	-0.127653
0.0753102	-0.0660938
-0.0380673	0.134114

## Sheet: Figure 3H
Lactate (mM)	Lifetime (ns)
	#1083		#1297
	pH 7.5	pH 6.7	pH 7.5	pH 6.7
0	2.5721	2.4741	2.3529	2.8094
0.1	2.4554	-	2.828	-
1	2.2578	2.1202	2.808	2.8192
3	2.0895	-	2.8641	-
10	2.1168	2.0646	2.9059	2.8721

## Sheet: Figure 3I
Lactate (mM)	pH 7.6			pH 7.3			pH 7.0			pH 6.7
	mean lifetime (ns)	SD	n	mean lifetime (ns)	SD	n	mean lifetime (ns)	SD	n	mean lifetime (ns)	SD	n
0	3.02859	0.08395	90	3.00226	0.09771	90	3.02759	0.083317	90	2.98492	0.091918	90
0.1	2.84839	0.153523	90	2.85992	0.093163	90	2.81503	0.140365	90	2.77701	0.122047	90
1	2.49982	0.091184	90	2.50163	0.059336	90	2.46401	0.09578	90	2.44671	0.092704	90
3	2.37226	0.054108	90	2.34396	0.061089	90	2.36903	0.062604	90	2.36564	0.056344	90
10	2.25634	0.105913	90	2.22619	0.097844	90	2.3013	0.056495	90	2.30214	0.064332	90

## Sheet: Figure 4A
|ΔLifetime| (ns)
buffer	lactate (10 mM)	lactate (1 mM)	pyruvate	oxaloacetate	calcium	citrate	aspartate	succinate	fumarate	malate	a-ketoglutarate
-0.03914	0.883158	0.495985	0.029482	0.078168	0.048442	0.128275	0.090199	0.069427	0.110114	0.085186	0.096732
-0.02552	0.863343	0.432648	0.030543	0.04465	0.046211	0.077923	0.057656	0.06825	0.082415	0.082063	0.12438
-0.06582	0.86622	0.431894	0.015039	0.006175	0.031108	-0.01411	-0.02802	-0.00404	0.039078	0.035203	0.084576
-0.0006	0.82863	0.459846	0.017747	0.03834	0.012181	0.008409	0.027028	0.004439	0.01654	0.022574	0.029357
0.069484	0.795569	0.495962	0.105538	0.087014	0.103924	0.113702	0.112796	0.102661	0.144254	0.096754	0.104364
0.060466	0.783203	0.495503	0.095079	0.075557	0.09564	0.091699	0.087136	0.077047	0.108971	0.08885	0.0958
0.038461	0.768459	0.480113	0.074207	0.055327	0.087552	0.032586	0.055874	0.054306	0.09356	0.062489	0.065045
-0.01174	0.836508	0.395633	-0.01037	0.036345	0.049386	0.062203	0.005913	0.025761	0.052941	0.044197	0.134205
0.002321	0.819556	0.476756	0.073842	0.020757	0.061365	0.039158	0.126577	0.040059	0.091644	0.074974	0.093962
0.052344	0.807663	0.518826	0.025672	0.016697	-0.00565	0.039415	0.050796	0.013529	0.03266	0.04058	0.097636
0.014211	0.809889	0.548354	0.087001	0.055668	0.141757	0.072346	0.073877	0.094315	0.097775	0.079878	0.157103
-0.04869	0.792864	0.425697	0.006047	0.023619	0.017244	0.025491	0.020125	0.006989	0.001496	0.055813	0.065302
-0.02448	0.839175	0.486086	0.003553	0.062277	0.091451	0.069185	0.022365	0.031327	0.001934	0.071157	0.07788
-0.00722	0.809528	0.477603	0.017761	0.01924	-0.00862	0.011807	0.067352	0.020517	0.00302	0.065633	0.04381
-0.04105	0.816945	0.500865	-0.01349	0.015609	0.015342	0.006138	0.00837	0.007893	0.035557	0.055789	0.007377
0.020663	0.77276	0.518348	0.063567	0.053043	0.070116	0.038749	0.093722	0.067023	0.096152	0.091204	0.070261
-0.07913	0.798777	0.434181	-0.06783	-0.03557	-0.0643	-0.00748	-0.06315	-0.0364	-0.0535	-0.02065	-0.07364
0.097681	0.861533	0.568585	0.076156	0.149811	0.146964	0.169466	0.15993	0.138718	0.177417	0.152743	0.207895
-0.01223	0.78815	0.437671	0.055422	0.056854	0.010602	0.023804	0.007696	0.048882	0.012017	0.012333	0.026598

## Sheet: Figure 4B
Lactate (mM)	mean lifetime (ns)	SD	n
0	3.00226	0.09771	90
0.1	2.85992	0.093163	90
1	2.50163	0.059336	90
3	2.34396	0.061089	90
10	2.22619	0.097844	90

## Sheet: Figure 4C
Lactate (mM)	mean lifetime (ns)	SD	n
0	2.83551	0.049956	21
0.1	2.79652	0.058409	21
1	2.5568	0.063077	21
3	2.29106	0.070493	21
10	2.04441	0.053617	21
100	1.83947	0.05047	21

[truncated: 12 more sheets: Figure 4D, Figure 4E, Figure 5B, Figure 5D, Supp Fig S1B, Supp Fig S4A, Supp Fig S4B, Supp Fig 5, Supp Fig S6A, Supp Fig S6B, Supp Fig S6C, Supp Fig S7]
